# Supplementary material for: Contemporary Management of Uterine Fibroids
Source: J Clin Med. 2026 Jun 15;15(12):4632. doi: 10.3390/jcm15124632 (PMC13301987; doi:10.3390/jcm15124632)
Supplement: Supplementary file 1 [file jcm-15-04632-s001.zip]

Archive with 1 entries (1 files):
- jcm-4318001-supplementary.pdf
